# Supplementary material for: On the Willingness to Report and the Consequences of Reporting Research Misconduct: The Role of Power Relations
Source: Sci Eng Ethics. 2020 Feb 26;26(3):1595–623. doi: 10.1007/s11948-020-00202-8 (PMC7286863; doi:10.1007/s11948-020-00202-8)
Supplement: Supplementary file 2 — Supplementary file2 (XLSX 73 kb) [file 11948_2020_202_MOESM2_ESM.xlsx]

## Sheet: Raw Data
31.1: How did you first learn about the instance of research misconduct?	31.2: Please describe the specific instance of research misconduct	31.3: What did you do when you became aware of it?	31.4: Whom (titles only) did you talk with about the research misconduct? How did you feel during this experience?	31.5: Were you able to talk with the individual(s) who were involved about it? Please describe your interaction.	31.6: Was the instance reported? If so, to whom and by whom? Whether the decision was to report or not, how was the decision made? What were the factors underlying the decision to make the report?	31.7: What was the outcome? How did you feel about the way it was handled?	31.8: Did you think anything changed as a result?	31.9: Is there anything you would have done differently?	37: Age	38: Gender	39: Employed at	40: Highest academic degree	41: Academic field (of your highest degree)	42: Do you currently have a manager or leadership role?	43: Current academic position	44: Appointment	46: Years active in research
Column2	Column3	Column4	Column5	Column6	Column7	Column8	Column9	Column10	Column11	Column12	Column13	Column14	Column15	Column16	Column17	Column18	Column19
	withholding data when requested	repeatedly and kindly requested data	colleagues	No, person refused to answer all my messages	Not at first. Two years later, I contacted the funding instance (government). They are aware now that the study is based on extremely biased design.	I recently discovered that the study containing the requested data included severe methodological flaws.	I'm still waiting for the data, but I have now a promise that I will get the data.	Maybe, I should have reacted more promptly.
one of my colleague told me she reported one case about one member of my lab	fabrication of data	the case has been already reported	she reported him to the PI		yes, by my colleague, for the integrity of the lab and of the PI	no sanction but the experiment has been deleted	yes, no paper was published	I would have sanctioned the "bad" researcher
talking to involved people, reading the research articles	block paper as referee and then publish a paper oneself on the topic	nothing as grad student; I now tell people as example	PhD students in ethics class	they called me an idiot (I was a beginning PhD)	not officially, but it is widely known in the field	not applicable	more recognition for original researcher	no (?) perhaps now write to journal editor
conversation with colleague	plagiasrism in a grant proposal	contacted the obudsperson of isntitute and university	the professor who did the plagiarism and the dr. he/she who wrote the initial grant	yes, i did as a supervisors of both	a formal complaint was submitted	still ongoing	i do not know yet	faster, being able to convince the professor to retract the grants
Warned by plagiarized victim	Whole PhD thesis chapter copied from an article with one river name changed	Warned PhD supervisor and job arbiters	2 professors; felt bad	Not with the plagiarizer, but with the 2 mentioned above. Objective talks with manuscript proof 0on the table	Don't know ! Plagiarizer did not get job for which he was envisaged	Did not want to embarrass the PhD supervisor with more questions about the follow-up	Yes: job was give to someone else (see above)	No
reported by a graduate student	samples were spiked with compounds being measured	during project presentations	all project partners discussed	yes, he denied	there was no proof, the experiments had not ben published yet, a strong talk by the head of the department was deemed sufficient considering the impact	nothing was proven, the questionable experiements were redone, the suspected person was removed from the project	yes	no
I witnessed it myself and was told about previous cases by co-workers (another institute in another EU country)	mistreatment of research primates, resulting in severe psychological suffering of animals, physical illness & risks, including animals who died from it	talked to my direct co-worker, direct supervisor, her supervisor, department head, animal welfare officer, institute veterinarian	technician, PhD student, post-doc/group leader, Prof/head of department, welfare officer, veterinarian. Only with the welfare officer I felt understood, the others disregarded my concerns and used them against me to corroborate my own integrity	not with the direct group leader about the worst cases, including dead animals (I did not dare after I was told off for informing the vet about a sick animal)	I knew I had to report it. mistreatment, incl physical abuse, psychological mistreatment, ignoring sickness and infections, ignoring health requirements (the group leader had a cold and coughed into the open brain of a research primate, without a mouth protection or anything - this is one of the milder cases), dead animals...	it was used against me to corroborate my own integrity, noone believed me, I quit my internship, luckily senior researchers from other institutions believed me instead of them and we're still trying to figure out what to do	no	I could have gone all the way up to the German ministry to report it but I do not believe this would have changed a single thing in the institute, it would only have made my own life very difficult and might have made it impossible for me to stay in research working with primates
	plagiarism, denied authorship, wrong authorship	nothing		no	no
a peer alerted me by email	My department has its own conference and journal entirely for and by PhD candidates (authors/presenters, editors, reviewers are all graduate students), from within our department and other universities. One conference paper was extended by the author, from another institution in Europe, into an article for the journal; it looked OK so we sent it out for (double-blind) review. The reviewer discove…	Quickly confered with my co-editor-in-chief. We immediately decided to reject the article, and let the reviewer know that it would be rejected (and thanked him for his scrutiny and the courage to speak up). We informed the author of our findings and the rejection, and cc'ed her thesis supervisor as we thought it important that he would know about this.	We talked with a professor, who is head of her department and also confidential counselor for the faculty regarding research ethics. She advised us that we could alert the supervisor, but shouldn't be surprised if he would defend his PhD student (which he later indeed did). I felt disappointed and angry; if someone plagiarises a minor article, would you have that person then 'write' a thesis?	We sent her an email with our findings and the rejection. She replied that she must have sent us accidentally a 'draft version' of the article, and she sent a new version shortly after. We then replied that our rejection was definitive (and also for all her future contributions to our journal).	We decided to report to the author's supervisor, which our confidential counselor supported; she already warned us that probably not much would happen with that reporting. The author is not from our university, and we were advised to leave the issue there.	OK, as the article was 'caught' and the author is now on our blacklist. However, I'd rather would have had her supervisor responded more seriously; I don't think he'll double-check his PhD's future work.	No.	I guess not; this issue taught me once again that hierarchies in the academy are important (PhDs' complaints do not impress most professors). There is also a sense of resignation: our professor/counsellor said, for instance, that this is a thing known to happen with PhD candidates from the particular European country this author was from; that she would not be the first to 'buy' a PhD or otherwis…
As an editor of some journals, usually via readers of the journals	All, from falsification to (self)plagiarism	Asked for san explanation from the authors	With the publsiher, and if no proper answer form the authors, tried to conatct the intsitute/university involved.	Sometimes plausible asnwer, sometimes resultuing in erratum or retraction of paper.	When misconduct was confirmed, the institute/university concerned was also informed.	Usually no response universtites involved.	retraction of papers with for ever marked as retracted and reason why means an for ever visble misconduct by the authors.	In case of identifying misconduct in the peer review, there are no visible sanctions, with no asnwer form the institute usually it means that the misconduct is not sanctioned at all!
through department manager	plagiarism of research proposal	discussed it with trysted collegues	supervisors, scared for carrier consequences for whistleblowing	I confronted them indirectly, their reaction was denial	no, I did not push it further for fear of carrier consequences	was not handled	no	no
Through a co-editor	Plagiarism	Reported it to department manager	Fellow co-editors, department manager, plagiarist's line manager	Only via email, individual denied plagiarising	Yes. As the lead editor of the volume, I reported the incident to the department manager who passed it on to university research ethics committee. We felt the incident could not be ignored.	The case was thrown out, it was claimed not to be plagiarism as the piece had not been published. I was furious with this decision. Students are not allowed to plagiarise in their work, which is not published, so I don't understand how this case was different.	No	No
Turnitin software	Plagiarism by omitting quotation marks (page reference mentioned)	informed the author	PhD	Yes, mail	No	Author revised text	Yes, author is more aware of plagiarism criteria	No
through collegues	pressure for specific research	very late	a collegue	no	I am not sure, the department is/was under investigation	I am not sure	Not qualified to answer	Not qualified to answer
Through working with the person involved for many years.	Several; from copying complete paragraphs between books (auto plagiarism) to claiming/denying authorship or questionable deliberate choices made in the field	Nothing, there is no going against my boss. There have even been lawsuits in the past but the University has always covered for her.	Peers, postdocs and senior researchers who have seen these things happen for decades.	Not at all, I still need to get my PhD.	No, reasons mentioned above.	None.	N.a.	No.
Big splash in the public media	This is the famous [XXX] case in 2002. Directly involved as referee of his last Nature submission	Pulled out immediately when the news broke.	Lots of direct stakeholders like Bertram Battlogg	I never communicated with [XXX] but I was in close touch with his collaborators	Big time of course: the greatest scandal of the kind ever in physics.	In hindsight I assess as strongly exaggerated: [XXX] was just a brilliant fraudster who fooled the whole system exploiting the culture of scientific integrity in physics. Schoen's ploy was just beyond imagination ...	It caused misplaced insecurity in the physics community with regard to integrity matters.	No
By a letter tonthe journal I edit	Peer review fraud	Publish the whole story	Colleqgues in editorial board, publisher, felt quite stupid	Yes. See paper A case of organised crime against peer review	Yes	See paper. Handled exemplary	Hopefully	No
I was present at a colloquium at my Institute in the UK	Two Australian researchers stole a numerical technique from a colleague	Always tried to refer to the original author instead of the others	All colleagues. I felt indirectly embarrassed: why would anyone want to do this?	I tried twice, to no avail. The thieves insisted that they invented the stolen method independently.	Yes, but there was no "fingerprint" proof, so that didn't help.	In the course of the years, the original author was usually correctly quoted, but the thieves were not corrected.	No.	I don't think so. I was a postdoc at the time and did not have any clout.
Reading a PhD thesis of a colleague (who already left), I suspected data fabrication.	Most negative controls in an experiment were copy/paste of the same data.	First, I made sure I was right. Then I told his supervisors, who were preparing a publication based on the data.	I talked to an assistant professor and a full professor (my own supervisor at the time). I felt somewhat proud for having been the only one who spotted this, and somewhat embarrassed for not having noticed it the first time I read the chapter (before the defense).	No, the person already left.	No. The person was contacted by his supervisors, and an explanation was supplied (along the lines of 'unfortunate mistake' - not very likely). The scientific problem was solved by having the experiments repeated by another colleague.	The science was fixed, and published.	No, this was a 'mistake' by a single individual, probably under time pressure. We (his colleagues) usually discuss all results openly, and we should have noticed this before.	Not really. I would have liked to see the PhD thesis (available online) corrected.
colleague told me about it (she was under pressure to do sth. unethical)	she was pressured to skew the data, adjust quantitative analyses tools to data, drop specific data and pressured to grant the authorship to her "boss" as first author	I tried to support her, establish contact between her and official confidant of the faculty	prof. (confidant of faculty), colleague (PhD)	we talked about it in a cafe off campus, she was scared / paranoid information could leak as she was threatened to get fired, if she doesn't comply	no	it wasn't handled - she is still under threat of being fired and currently looking for another job as she does not want to comply with the pressures	no	no, there is no one to take up these cases except, if you officially sue the poeple, which puts your own job in jeopardy (being threatened to get fired to loose your job, if not complying with demands for data analysis, publishing outlets, paradigm choices and author recognition, is very common here (levels of PhD and assistant/associate professors)
When drafting text for a document I noticed that some parts were more fluent than others	Co-author's approach to work was to summarize text using existing text from other authors, then in the end rewrite it in their own words. Till then, there was plagiarized text in the document	I talked to a good friend and a good co-worker. The latter pointed out the existence of a research integrity committee	friend; co-worker; member of the integrity committee. My feelings: stressed, I work very hard to make sure my research is all good and properly done. This could seriously damage my reputation as a good researcher. Additionally, grateful that the integrity committee took my concerns seriously. A meeting was scheduled in a neutral place right away and the meeting really helped to calm my fears and …	Yes. Following the abovementioned meeting, I skyped the co-author. Expressed my concerns and told the co-author I was never going to publish with the co-author and it was up to the co-author to inform their prof. I also explained to the co-author the dangers of his approach to writing text and that this approach was more time consuming and fraught with problems.	What is reported? I informed the research integrity commission (so that means I reported it), but since the text was a draft text, I was told an official report could not be made	I still work together with the co-author but not in terms of publishing an article together. We're in the same research network so we have to work together. That goes well. I feel really good about the way it was handled: the swift response of the committee; the way in which the member of the committee helped me walk through the options of what to do etc. All very well done.	I got a feeling that the co-author is changing his approach to writing texts	No. I did not inform my boss/chair of the department as it is a small world and she'd be able to figure out who this is. I did not want to sully the co-author's reputation. I only told the chair during my annual performance chat. She said that she would have liked to be informed while this was going on. Even so, I think I made the right call by not informing her at the time.
Collegue condoned plagiarism by students		Reported it immediately	Prof. Dr. I felt not being taken seriously	No, I was blamed for reporting	Yes	Badly	No	No
In my role as editor of ajournal, I found out by coincidence	An honest error shifted into misconduct, as the key author did not want to repair the data	Discussed tbhe situation, and pressured to repair or (temporarily) retract	colleagues and co-editors. It made me feel bad and sad	Yes, but that became increasingly more difficult	Yes, the case lead to a notification on the erros in the orginal manuscript	That one single notification, which I thought was quite disappointing	No	Contact th ethics committee in the individual's university, and make a case out of it. I was quite unexperienced as an editor when this happened
While reviewing a submission for a well-known journal	My own published work was plagiarized	Notified the editors	The managing editor and the editorial assistant. I felt taken seriously.	No - it was anonymous peer review, identity was withheld.	The instance was reported by the journal to the author's institution on the basis of my report. The journal requested me to put the instances of plagiarism in writing, which I did, and on that basis they created the report.	I don't know - the author's name and institution were confidential (because double-blind peer review) but I know the report was submitted.	I have a strong suspicion of the author's identity and home institution and I doubt that anything changed.	No, I think it was handled well. The journal cannot take responsibility for how the author's home institution acted upon receiving the report.
comment on a recently published manuscript by a claimant peer	mentioning of results from another author without proper citation: plagiarism	talked to the persons involved, co-authors; and reported to a faculty representative specialized in misconduct	departmental chair; several professors and group leaders; lousy	open and honest discussions	reported to the faculty; discussed with the thesis defense committee	asked the editor of the journal to withdraw the paper; the thesis itself did not suffer as the citation and reference were included in another chapter in the same thesis	The young scientist held a new position by another groupleader/co-author, who had a direct collaboration with the claimant and choose to discontinue scientific research.	I considered this a mild form of plagiarism as the challenged text was properly cited in the thesis. As a stand-alone paper the non-citation was incorrect and withdrawal was the only justified way.
peer reviewer of a journal I'm series editor of contacted me about a case of plagiarism	an author of an article submitted to our journal had plagiarized extensively	we contacted the faculty 'vertrouwenspersoon' and discussed measures, then contacted the supervisor of the article's author and the author by email about our findings	editorial board, vertrouwenspersoon, author, author's supervisor	email contact, in which the supervisor denied the (obvious plagiarism) and the author profusely apologized for submitting 'the wrong version'	The submission was not from within XXX University, but we declined to publish a revised version of the article	we declined publication, I felt that was the correct call	I hope the author realized that plagiarism is inexcusable	no
Two different studies had almost the exact same data set	Data fraud	Told some of my colleagues	Colleagues. I was not sure what to do next	No, I was only a student	Reported yes, but only acted upon a year later	This person got fired	Yes, the whole field changed its way of conducting research and dealing with data	During that time I wish I had known who to turn to in case of data fraud. Now I know.
By a colleague	interfering with data analyses	told manager of faculty	dean	no	yes, by myself and some colleagues	nothing happened for two years	no	no
As a member of the research ethics comittee at my university	A professor was accused for stealing research design and ideas from a phd-project	I had a formal role as a member of the ethics comittee and was informed by the comitees secretary	Members of the ethics comittee (4 persons)	Yes, we had an oral hearing with the involved	yes	The case was challenging, as it raised several questions about inhability.	we advised the university that the ethics committe should include members from outside the university also
reading the article	a professor was using my unpublished material in an article without asking and without citing me properly	nothing	colleges	no	no			yes, i would have contacted the person
First time I met with my ex-boss, she told that things have changed since my job interview and nowdays the PI will be co-author of everything that is produced in the group, even if they would not contribute to analysing or writing. After I left the job and had still one work in progress with people from that network. I had no contact with her but one of the co-authors indicated, when returning th…	My previous boss was co-author of all papers the research group wrote even if she did not contribute to the papers.	I told her it was not OK. When things escalated, I also told representant from the financier of the project and I also told the manager of the faculty.	Representant from financier, The main PI for the project and leader of the institution where the research was conducted. It was extremely difficult mentally. I got comments like "I am sorry you are feeling this way". Like it would be my feelings that were the problem.	I talked with other researhcers in the same situation, some of them kept quiet in order to benefit for future funding and positions and others decided to leave academia.	Not formally, I told about problems to leader of the projet and to the financier but they did nothing about it. My ex-boss had several postdocs in the project after me.	She is still continuing her unethical practices. In the previously mentioned book she has one chapter where she is sole author and I now that one of her PhD students has run all the analyses for her. And the PhD student was co-author of that chapter in a previous version.	No	I learned afterwards that there is more general instances where to report misconduct. If I would have known of them by that time, I would have done that.
By googling a topic connected to my own research	Not mentioning my own and my co-workers publications when our research was the reason why their project was lstarted	Contacted one of the author who worked in an institute close to mine	My dept manager, our head of research. I do not feel that they really supported me.	I exchanged e-mails with two of the four authors of the article that did not mention our work. The first one only laughed about the whole matter, the other one said he took it seriously	Not officially reported	We were cited in the next version of their article, but in a way that made our contribution seem to be of a very low value.	Perhaps, but i am afraid that these others have so high aspirations that this incident will not stop them in the next case.	I might try to get an official reaction the next time, but i am not sure that it has any effect. Having done a number of pioneer studies, this is not the first time...
Early in the process of writing up the article	Another supervisor claimed co-authorship without contributed to writing	Nothing	None	No	No	Just me being concerned	Hard to tell what the contribution would be like	More clear "contract" about co-authorship from the beginning
From a colleague	Plagiarism in a report	Colleague had already taken action	Colleague had already taken action	No, colleague had already done so	Yes	Was excluded from project, but no other action taken	Hopefully	Not sure
By reading the article	Citation without reference	Nothing	Colleagues	no	no
By accident	Experiments not in line with approval by ethical committe	Talk to the responsible person	Professors	Yes	No, precautions to prevent new incidents were taken	Colaboration ended	Uncertain	Discussed this at the beginning of the colaboration
during a low-key chat with a colleague	cherry-picking of particular subjects that showed the desired effect (the paper had already been published a long time ago)	nothing	to colleagues	no, paper was already published	no	none	not applicable	no
A colleague told me	One of her co-investigators claimed an authorposition, while his contribution was zero	my colleague asked me what to do	a post-doc colleague	no, the co-investigator works at another institution; i never met him	no	the head of the department decided not to do anything about it	no	Yes, the co-investigator could have been named in the acknowledgement instead of having an author position
I was confronted with it by colleague	CO-PI was trying to blackmail PI into giving more first authorships. She ended up filing a complaint at the local board for scientifc misconduct against me and my PI. The board decided clearly in our favor, yet she fabricated many claims against us, which we could all debunk.	I could only react	Department head, PI, university head, board for scientific misconduct	yes	yes	case lifted in my favor, although my PhD was delayed by at least 12 month (because a journal withheld publication of an accepted manuscript)	no	yes, gone to court!
saw it myself, around 2000-2001.	1. Conflict of interest not disclosed, and 2. strong focus on statistical significances only	Mention it, explained that I did not consider it appropriate. Made sure that in my studies (other than misconduct) it didn't happen	supervisors, colleagues. Felt neutral.	Not sure if I talked much about it with that individual (in 2000-2001), it was a supervisor	Not reported. It was a long time ago, in an era when it got less attention than nowadays. I saw it as some thing to learn from (to do it better).	No outcome. Saw missing conflict of interest only after publication (not my study), and improved methods in my own studies.	N/A.	Now I would have discussed it more explicitly.
Fellow researcher discussed it with me	Accusation of someone using parts of another person's grant proposal to write their own grant proposal, without asking permission.	Advised to discuss with department chair and university ethics board (this was already done; the person in question just wanted additional advice)	no one	no	I'm not sure (it's ongoing)
During a paper submission	data omission, improper (false) design summary	talked with co-authors, principal invesitgator	co-authors, PI	yes, through e-mails	paper was rejected; no clear consequences		no	don't know
In my research I came across an article that had been previously published by the same author and a co-author without acknowledging the previous publication	In my research I came across an article that had been previously published by the same author and a co-author without acknowledging the previous publication	I reported it anonymously to the journal that published the second version of it	no one in my department because of conflicts of interest. I felt very uneasy and worried that I would be identified as the source of the anonymous comment	no	Yes, I reported it to the journal.	I do not know. I made an anonymous report and do not know if anything came of it.	I don't think so.	no
	forced coauthorship	made it into a discussion at the then dpt	peers and the head of the section	yes	no, the instance was a typical case of specific interpretation of pre-existing rules on authorship concerning another type of dpt. so it was regarded as a no-case	it was one of the reasons why i left my former dpt	no	no
Personal	Author order	Nothing	Nobody	Yes	No	Uneasy	No	Perhaps
The person who discovered it (the person who misconducted was her team member) shared it with me and other colleagues	Fabrication of data	Tried to give advice to the person who discovered it.	PhD-students. I felt demotivated.	Only with the person who discovered it. She came to us for advice.	Only to the professor, who insisted it was not reported to the ethics officer. They didn't want it to become public and wanted to fix it themselves.	A statistician was called in to perform all analysis independently and do a sensitivity analysis on the influence of fabricated data. In the end the fabricated data were left out of the final publication.	Yes	I would like to say yes but I think if your own carreer is on the line, you act differently.
from the colleague involved	accusation of plagiarism in research proposals	advice	another colleague	yes, they asked me for advice	yes, it was a complaint / accusation	unsettled as yet	put the issue on the agenda	no
	Researcher from other institution using our (team) reserach results witout our permission or reference to our work.	We involved the managers of our research institute and together we confronted the researers from the other institute with the case.	I lost my confident to that specific researcher.	See above, we made e-mail contact with the researcher.			Do not know
from colleagues	Falsifing data	The university found out about it and I first got to know what happend afterwards.			The researchers colleagues found out about this and reported the misconduct. All their articles had to be withdrawn	The researcher was not allowed to practice as a researcher anymore. I thought that it was the right decision	?	I was not directly involved, but I think the University handeled the case well
Email	Undeserved authorship	Asked manager	Manager and PI	Yes, but this was the PI. Was told everyone should be on all papers	No	Everyone on all papers. Disagree with the way it was handled	No	Yes, but would have risked career if I had been more vocal
media	former colleague appeared to have committed plagiarism before joining our institutions	order investigation to see if plagarism also had been committed during the period that this colleague worked in our institution	rector; vice-dean research; head of department; chair of university ethics committee. I was interested in the outcome (and felt sorry for all directly involved: because of a degree of uncertainty, e.g. about co-authored publications, and also because the time involved in the investigation).	As a dean, I was able to talk to all internal actors. I had no direct communication with the former colleague in question (others did). All internal discussions were very open.	yes, see above; investigation was carried out under aegis of university ethics committee, and duely reported to university management	No plagiarism detected. I believe the case was dealt with professionally.	There was no direct need to change anything as no misconduct had been detected. Yet the situation led to increased attention for scientific integrity.	No.
when reviewing a journal manuscript	Plagiarism. "Author" had taken someone else working paper from internet as a manuscript of his own.	Inform the editor and check whether the manuscript was submitted by the actual author. Whcih was not the case - so it ws plagiarism.	editor. Later also colleagues. Surprised and determined. I urged the editor not tosimply drop the submission, but actually inform publisher, and institute of quasi author	Most interaction was through email. Editor thanked me for noticing the fraud.	I have not followed the case since, so don't know what happened	Manuscript was not published. Whether quasi author was disciplined, I dont know	Yes I think the editor became more aware of the issue.	No
It was someone I was doing a project with	They gave me questionnaires to use that turned out to be illegal (unpaid) copies and unofficial (self made) translations	I did not publish the data and apologised to the copyrights holders	department manager, angry and victimised	No. They were senior, I chose not to.	No. My department manager never takes any action on any problem.	disappointed	no	From now on I do not blindly trust colleagues and check everything for my self
I was informed by one the reseachers	Adding author that did not contribute to the study	2016	First author	Only with first author, I was not involved in the study	No reporting to my knowledge	I think the added author was in the end still on the article	N/A	Maybe I should have reported this as ethical misconduct
by reading the actual work and seeing something was not allright	results published as certain were never proven nor explained	i told my colleagues and supervisor	PhD students, post docs, full professors. I felt like they were already, to a certain degree, aware or at least suspicious that something was going on.	They just said that their results were in accordance with other authors, so they could not be wrong.	The authors of this misconduct left the department, so no action has been taken against them.
I was involved in the event.	Unfair choice of first and second author	I called the person responsible for the choice.	To my current research advisor. Very bad.	Yes. Phone conversation; unpleasant fight.	No.	Authorship remained unchanged. Very bad.	No.	I would had quit the collaboration before.
Paper published.	A researcher in a foreign institution stole data (and then published similar data but same methodology) from my research group.	Nothing possible.	Principal Investigator.	Yes, they confirmed the unfair behaviour.	No.	Trust is important. Disappointing to know.	No.	Select better our collaborators: trust first, competencies are not so important.
The author of the misconduct (a Bachelor's student) told me that directly while talking about other topics.	He wanted to finish the data collection in order to get the degree on time, so he ran the experiment on himself several times.	I had an argument with him. I pointed out that was a serious mistake and he should not be proud of it..showing off something like that! When I first heard about it, he already got the degree, though.	I talked a lot with my colleagues (Master students). I felt that we were on the same wavelength, so I din't feel myself alone.	See above.	By the time I found out the fact he was not a student at the Department anymore.	No outcomes..	Yes, I have never talked again with him. And I don't trust him as a person.	I would have tried to report it officially, maybe asking some other colleagues of mine to support me.
The master student talked to me	While I was doing my Phd in other institution, I supervised a master student with part of my phd research. I learned from the master student that other peer (Phd student) was intending to publish the paper as his supervisor (co-author of the paper), but I was not included in the paper	I wrote an e-mail to my supervisor (also supervisor of the other Phd student) and asked what was the criteria for including Phd students in the research of the master students. The prof said only if you write part of the paper, you become author. But as far as I know, the other Phd student did not write anything of the paper, because I supervised the master student and I followed the work.	Prof. (supervisor)	I talked with the other Phd who claimed the supervision of the master student. I shouted with him asking whether this decision to exclude me was a decision that came from him or from the prof. (our supervisor). He said it was a joint agreement between both of them. Then, I asked by e-mail to the prof. what was the criteria to exclude me and he said the criteria to include is if you have wrote par…	I reported to prof. (supervisor). I would like to know why they were excluding me	They withdraw the submission and as far as I know, the paper was never published.	No really, as I was not included in the end, but they did not publish also in the end.	I don't think so
Discovered it myself in previous job as a Research Associate	PI completing patient questionnaires	Reported it to my manager and then to a sponsor manager	My manager did not take my report seriously, but the sponsor representative did and took appropriate action	Yes, and the PI denied the action until it was also witnessed by the sponsor representative	Reported to the sponsor (big pharma)	The data from that PI was not used, but I don't know if he was allowed to continue as a PI. My own company handled the situation unethically, but the sponsor acted appropriately.	Yes, I hope my manager learned to take fraud seriously.	I should have followed up to find out what happened to the PI.
colleague informed me about a paper of somebody of another univ	removal of some outlier data (exact details not known); reported results were slightly (?) too optimistic (futher details not known)	colleague informed me	only to this colleague	no	no	not properly reporting results affects our scientific knowledge. I am now sceptical about other papers of the same author.	no	no? was informed after paper was already published
Colleagues and own observation	Plagiarism and underserved authorship	Change research and position (only indirectly related to misconduct)	Colleagues	No	Yes. To Ombudspersoon and dean of faculty. By colleagues	Handled in a way favourable to the infracting person	No	Stricter supervision with dismissal as potential outcome
information provided by peers	plagiarism	go to dean, have them expelled	dean, researchers, afterwards colleagues	yes. I showed them the evidence and pressured them to admit.	yes, to the dean, by me. plagiarism makes me very angry.	i demanded expulsion. the dean was hesitant but I convinced him.	yes	no
From a colleague	Exclusion of authorship	Talked to theinvolved parties; shared with a common friend and colleague	Assistant. Prof. Assistant Prof. B; Full prof. C. Uncomfortable	Yes, talked to them separately on the initiative of the "offended" party	Yes, by the parties themselves seeking for a solution of the conflict	No solution, they still do not talk to each other. Socially ugly outcome.	Yes, a very active sub-group of people ceased to cooperate on a research program as a result.	Very difficult question, I was involved very late in the process.
Presentation of a colleague within the department before PhD defense.	Presentation and analysis of data without presenting (and any understanding of) the error inherent to the data.	I asked the colleague to specify the error and explain, which that person was not able to deliver on.	Colleagues and the direct supervisor of both the colleague and myself.	Yes, I directly asked the individual to explain, make him/herself aware of the misrepresentation of data, and handle accordingly. The person did not present any understanding of statistics (use of standard deviation among others) to specify the error of his/her data. The direct supervisor did not feel it an important issue, as the supervisor new very well the colleague would not be able to perfor…	I reported to the direct supervisor, but was sure I could not go beyond that, as that would directly have impeded my own relation with my own supervisor (I am a PhD student). Since this is an instance of incomplete assessment of error on results, this does not seem to classify as direct misconduct, and data quality could (and will) be judged by the peers reading into the research, as some part of…	No outcome. The person received his/her doctorate title.	I wonder. The direct supervisor claims he does realise the situation should not repeat itself, but colleagues and myself doubt he will have learned from the managment mistakes made in guiding this colleague. This person, from a developing country with little knowledge of scientific integrity, never received any training on the topic after arriving at the institute several years ago.	I should have acted much more strongly several years ago when problems started to appear slowly, and could have suggested training material to the colleague concerning scientific integrity. That should be obligatory tested upon arrival of any PhD student at the university. As a young PhD student, going beyond my supervisor with this would have directly and strongly have impacted my career and fun…
Through a colleague	Unjustified and incorrect tuning of statistical analysis parameters in order to make significant results appear.	I addressed the issue with the involved supervisor and treathened to withdraw my authorship.	Supervisor, he was not receptive to the arguments. Phd-student (I was the post-doc), she agreed that she questionned the practice, but was not knowledgable enough about the statistical analysis to come up with a solid counterargument against the supervisor's practices.	The supervisor didn't see the problem, either due to incompetence or a lack of ethical research standards.	No, because this study was important to the dissertation of the PhD-student who had limited time. I didn't feel like I had enough support to get out of this unharmed.	I withdrew my authorship (while I did most of the work), and they are trying to publish the paper.	I left academia because I've had enough. This situation has been going on for years, and I'm not able to change it.	No, there was too little support. If I opened the discussion, some people would argue that I was exaggerating about its occurance at our department.
I needed to use my peer's publication to write an internal report. In doing this, I double-checked the source and found the person had plagiarised.	See above	Nothing, it was an old publication and throught plagiarism was not intentional. Plus, although the quotation was not properly identified, the source was there.	Nobody	No	No
While proofreading texts	Plagiarism	When comparing the texts with other sources	Ethical Committee	Yes. Confronted the plagiariser with the facts.	Yes, to the ethical committee, after the plagiariser failed to provide a good explanation	-	-	-
informed about it by a colleague	refused to make relevant research data public	discussed it with affected researchers	colleagues, felt misunderstood	misconduct was considered acceptable to secure long term funding	dispute was never resolved, debate about it is ongoing	misconduct ongoing, there seems to be consensus to keep it that way	nothing changed	I don't think I can change the opinion of my peers on this topic
master student complaining to me about plagiarism of professor	handbook of professor has been judged as plagiarism	I transmitted the case to the Vicerector Research	Vicerector research - I did my duty as an unbiased researcher and manager	Only with the master student at the origin of the case	Via vicerector research the nature of the complaint was examined and further treated by the disciplinary commission	the professor was proposed to go on early pesion as a compromise solution. The publisher of the book was notified	No, but the case was adequatley solved	No, we have a clear university procedure
I was told to put someone else as first editor of a book.	Implicit pressure + realising I got the instructions to carry out what the other editor ought to have done	Nothing, hierarchical pressure	Nobody. It happens often and is something junior researchers have to bear if they want to advance	No.	No.	Not applicable	Not applicable	No. It doesn't matter that much. Is a logical consequence of the first editor's position and better network. I am happy this did not happen when I wrote my PhD.
One colleague	publishing two very similar articles under different titles	discussed with colleagues			There was no clear opinion among colleagues whether it was a misconduct or not so it was ot reported
as a postdoc, I was doing daily supervision	there was a phd student that was getting their papers from paper mills	I told the postdoc's official phd advisor	supervisor/boss	no	no	not sure	not sure	I don't really know what I could have done more
because the colleague asked for change or ordering of list of authors	change or ordering of list of authors	I first demonstrated that it was not deserved, but because of university pressure, I gave up and allowed it	Felt very bad and pressured to comply	Yes, but this ended in a yes-no discussion	Yes, the mediator that I asked for advice was aware of it	I gave in, and I felt it was undeserved	Not in this case, but other complaints from other people finally proved that I had been correct all the time	?? If univiersity officials are against you?
contacted by person who suffered from it	order of author list	no way to interfere	Own PI, department head		No	correctly	no	PhD student who is not supported by own PI, because the collaborators come from a famous lab and collaboration shall not be risked. So student of collaborator becomes only first author for having done 5-10% of total work. All people involved know it, even in meeting openly claimed. So nothing to do about it that would not be potentially very harmful for the PhD student who did 80% of work!
From the person itself and what I found online	Lying about resume/achievements and claiming of authorship	Nothing	Nobody	No, because higher in rank, hence a risk	No	/	No	I feel there is no way to report this without damaging my own career
Read an early draft of an article	Cherrypicking of data based on pre-decided outcome, exposure of anonymous informants to identification,	Talked to two colleagues, one of whom had unsuccessfully addressed a similar issue with the research team in question earlier	Associate professors	Not yet	No, not yet	Still pending	N/A
Informed by the professor ordering the sequence of authorship	Author of research report was placed 3. behind professor and an associate professor	Protested	Collegaues	Yes	No, was informed that this was ordinary practice as the author was assistant professor	Report published with wrong no. 1 author	No	Used media
by a colleague	a phd student had been plagiarised by a senior researcher in a different department	nothing, measures had already been taken	The colleage	no	yes, to the management	the plagiate was retracted	dont know	dont know
I was co-writing an article	"Fishing" until a statistically significant finding was found	Nothing	Other PhD students. Surprised.	Yes, my advisor said it was normal.	No.	An article was written. Felt that I want to do things differently when I am in charge.	no	Today I would have challenged my advisor.
Depends which one. Two was told to me in confidence, and a third was observed during a meeting.	One case of possible plagiarism, where a researcher took an argument from a colleague and claimed it their own. Another case of supervisor taking authorship despite no involvement, and excluding a student who was involved. A third case of data dredging and post-hoc choosing of statistics methods to find the best results.	I protested against the statistics issue, but in the other two cases I did nothing.	Friends and a couple of trusted colleagues. In the case of plagiarism it was uncomfortable, especially because there was no solid evidence of plagiarism, just a strong (and likely correct) suspicion, and this forced me to view the alleged culprit differently.	Not in one case. In the plagiarism case, the victim approached me for my objective opinion, and I concluded that plagiarism probably had occurred unintentionally, but it could not be proven with certainty. This issues came up again recently, as the same colleague suspected plagiarism from the same culprit again. This made it awkward for me, as either the accusted was actively plagiarising, or the…	In the plagiarism case, the victim reported it to his two supervisors, and the administrator. All three decided not to act on it. When the victim suspected further plagiarism, he approached his supervisors again (one of which was also the supervisor of the accused), whom as far as I know did nothing.	I disagree with the outcome of not doing anything. Even if the victim is paranoid, and in fact no plagiarism happened, this is an ethical concern that should be investigated. At the very least, they should have discussed with the accused. In the event the accused had unintionally plagiarised, at least such a confrontation would reduce this in the future.	no	Yes, what I said above. Treat it seriously, and consider the case, even if the decision remained the same.
I read her paper	Were used plagiarism, a lot	I spoke with colleague who did it	I spoke with colleague who did it. I felt sadly, I understood that this situation will broke our good relationship	Yes, look back		She got PhD, but plagiarism is still in her thesis. Reviewer was critical, some parts were plagiarised from an other thesis. But committee voted for giving PhD and I was really disappointed that head of the university ethical centre was also member for evaluation committee. Altough I value much things what the heard has done, I feel that I can not trust her anymore.	No	I did not spoken about it publicly, but I think I have to. The owner of PhD is working at the uni as academic developer at the moment and here I see a strong ethical problem
from the supervisor of the PhD who committed the research misconduct	Making up data	nothing, it was already taken care of	Prof	no	yes	supervisor had to look for new job	no	n.a.
I don't remember	my name was put on a paper that I had had nothing to do with	nothing	I talked with some colleagues about it and felt slightly bad	I talked with the professor who put my name on the paper; he felt he had done me a favor and I did not object	no. I decided it was good for my career and I should just leave it.	nothing happened	as a result of what? nothing happened.	because I only found out after the paper was published, there was nothing I could do at that stage to make my name worthy of being on a paper. In the future, I would ask to be an actual co-writer if this was an option. I like to have my name on a paper but I do want to feel worthy of it!
I was told by my professor.	As a master student, my guiding professor told me to slightly modify the results to come to a better conclusion.	Did as I was told.	Nobody. Guilty.	No.	No.	N/A	No.	Probably not.
I recieved an email that my name was cleared from my study during the publication period	My authorship was declined by my co-authors	I gave up the article, because I didn't want to be involved in these kinds of practices: it wasn't worth it.	My friend, a collegue, my currect supervisor. Angry, sad, dissappointed in the science world	Yes, afterwards. He said: this is how science works, you have to battle.	No, I decided to not report it, because I'm a junior researcher and affraid that it would affect my career possibilities (PhD in the futere)	-	-	No
through a publication	colleague secretly working on a project related to mine	discuss with management	Department management	Yes	Taken over by management.	Still ongoing, outcome yet to be determined	I hope so	No
It was identified by others after publication	Fabrication of data (images)	Check all the raw data in the daily logbooks	Co-supervisor; director of the institute	Yes	Yes, to the dean and director of the research institute	retraction	No	No
Reading the paper and recognising the text from a student paper.	Copying large parts of a student paper authored by a lover.	Referred to it as part of a written response to the paper	None exept the written comments to the author	I was able, but did not do so, was abroad when it happened.	No			No. The author signalled that she saw this a legitimate re-use of a text that otherwise would have been unpublished. An she was obliged by the PhD-programme guidelines to be the single author of the paper.
because I was the comanager of the group	A PhD did use data from a clinical patient group without aranging the necessary informed consent	When the orrganisation asked questions to my collegue the supervisor	first with the person who did, then with the supervisors, then with the research director and department director	Yes, it appeared that the PhD was totally out of control, did not follow made appointments and did not discuss this in the meetings, so he was not transparant and did not follow the appointments	Yes, the decision was made to stop the PhD, this was discussed with the funding orgaanisation, the direcotrs and the quality monotiring department and it was disccused in the research group	The outcome was: stop the PhD project, and find a new reliable person	Yes, the casus was used aninimysed to point out why the procedures are important	No
Halfway through writing a certain paper.	Authorship: my supervisors suggested that my colleague should be shared first author, althoug she only recruited participants and was not involved in analyzing or writing the paper.	I was very upset and contacted my independent mentor (all PhDs have one).	My independent mentor was very supportive and advised me to talk to one of my supervisors about it.	I talked with one of my supervisors about it. She partly agreed that I should be first author alone but said she could not openly support me becuase she was the principal investigator of the research team. She did advise me to inform the research team about my opinion on the matter.	Not applicable.	Eventually, the colleague who was supposed to be shared first author, quit her PhD after I made my opinion clear about the matter. Two of my supervisor made me feel it was partly my fault. Because I didn't support her.	Yes, by openly communicating it on time, I got first authorship.	Yes, openly discussing it with everyone at the first sign of different opinions on order of authorships. Rather than doing it by the time I was very mad and hurt.
letter with treaths en accusations	claim of authorship, data and faulthy accusations of fraud	refuse to accept claims	research group, faculty.	yes, plenairy discussion with all persons involved	department and faculty, start of several investigations by department and faculty	delay of phd dissertation of 12 months, risk of damage to senior researcher	no, perpetrators were working outside the university	no
i was asked to review a grant proposal	This proposal was copied from a recent other shared proposal	I discussed this with the grant organisation and the author	the manager and my department leader	by phone and mail. Difficult deiscussion. Denial of fraud.	i have reported this to the Grant organization	to be awaited	the relationship with the author involved is somewhat troubled	no as yet
By working with the researcher in question	(among others) claiming unauthorized authorship	talk to colleagues, talk to ombudsperson	Colleagues: understood, but equally powerless; ombudsperson: I was met with disbelief	No. Interactions with the person in question generally were met with a very defensive attitude (not listening, accusing others)	To ombudsperson by me (PhD student). Decision was made because I was suffering greatly as a PhD student under her supervisor, several other instances of misconduct also applied in our work relationship, in addition to emotional abuse (being personally criticized, being called an yelled at after hours, being pressured into misconduct, ...)	The attitude seemed to be that as a senior she must know what she was doing, and as a junior researcher, I felt met with disbelief. Little action was undertaken, and I have refrained from reporting any misconduct ever since.	No	No
first hand, i was corresponding author on the papers	two instances where "more senior" researchers claimed authorship while they did not fullfill the criteria. one cliamed to have partially come up with the idea (which was not the case) and one just thought they should be on the paper because he was senior.	in one case, got into a fight with that person. in the other case, let it slide to avoid aother fight	direct colleagues. felt uncomfortable, disappointed and angry	got into a fight with one of them and gave in to avoid further repercussions. Had a brief discussion with the other and gave in because the paper was not comepletely finished and he could at least comment on the draft	no	in both cases the persons got their co-authorship and the matter was not mentioned again	no	yes, I am not collaborating with one of the anymore and I will try to keep better track of my study ideas
appearance of the article	I have contributed significantly to the method used to obtain the data described in the article but am not included as co-author.	Seek advice with colleagues who are good and honest friends.	Professors and doctors (i.e. PostDocs). Humiliated - that was my former boss's intention.	My request for at least extended citation where partially honoured. But no apology.	No. My old boss is to powerful in the community.	See above.	Not much - but at least more of my earlier work is cited.	Perhaps let emotions cool down for a few days longer before reacting. On the other hand, I got aware of the misconduct when the paper was at proof stage.
An article showed up in PubMed where I was left out as an author	I was the last author in 7 concept versions of the manuscript (which I have on file). I did not hear anything about the paper anymore until I saw the artiicle in PubMed. The original first author was now the last author and a completely new first author appreared who has not done anything on the research project, but who is very much promoted by the last author. I was eliminated as an author with…	Nothing, because the present head of department (new last author in this paper) tries to eliminate me and I am completely dependent of him.	I talked with the research leader. He was OK, but he is in the same position as I am so he cannot do anything.	no	no	not applicable	no	I know that I should report it but I am scared for the consequences.
check of questionnaires to be completed by individual patients: all questionnaire were completed not by patient but by researcher	falsification	informed dean of faculty	chief of department and dean of faculty, & direct responsible professor of this researcher	yes	yes to rector and dean of faculty	immediate dismission of frauding collaborator and critical audit	yes	no
manager personally called direct colleages and explained the case to all	Researcher started measurements (not invasive but taking pictures of the skin) but did not have all informed consent forms yet (though he would do this after measuremnts)	I did not have to do anything, but was shocked	direct colleauges. We felt: how could this happen, how did we not see this as direct peers	Yes. It is always two ways of a story. Inclusion went slow in the project, and to speed it up the researcher wanted to reach the targets and started with data collection without having all the needed informed consent forms.	I don't know. The researchers lost his job.	The researchers lost his job. The manager did a good job, very good communication.	Put a lot of emphasis on research conduct at our institute (first something bad happens- a wake up call)	Also attention on both sides of the story: the pressure to get the inclusion vs the misconduct. Now it was all on the misconduct, but not so much about the environment (why has this happened)
Student working on the case	Overinterpretation of data ('playing with noise to get signal')	Nothing	Student peers at the time	No	No	Not handled, was published already	N/A	Probably not, the case would have to be very 'bad' before I would do anything, the repercussions for whistleblowing would be too deleteroius for myself
From the principal researcher	Project manager (big project with 50'ish researchers) wanted to be co-author, although was not involved in the project planning, nor participated in the research or writing the article	Nothing, due to the principal researchers wish	phd student	Not the manager	No, the decision was made by the phd student to not report it due to being a junior in the beginning of the career.	The manager did become co-author, without participating in planning, research or writing the article	no	no
Direct request from the Director of the institute	A name to be include in the author list.	I tried to ask the motivation.	I talked to my colleagues. I was of course frustrated.	The person involved did not care about.	Not reported to anyone.	The director decided to go on.	NO	I dont know.
I was involved with a boss of another instute	I have not been included in the authorship of a paper, even though I had favored the course of this.	I spoke with my boss (another institute) and the boss-collaborator (anotherone institute) that didn't include me in the paper	my boss has explained to me the problem and told me to impose myself but he did not openly support me	I wrote a e-mail to this boss with the supporting material (abstracts and data) about my contribute in the paper; but finally the paper was rejected and I stop to impose me	No, It wasn't	nothing happened, I felt very bad	I don't know	I don't know
it was more than 12 months ago in previous lab. where project manager was fabricating results we didn´t have due to the pressure from company who ordered this research	skipping out all data which was unexpected results. falsifing reaction time to much shorter to show that our method is more efficient due to the commercial expectations. i can´t remember if these results where reported to the funder in the end.	talking whith other collegues and one of them was talking to the higher manager	cheaf of laboratory. very bad to be in this team, where it happened. hard to trust any results from this person later on.	we were talking with this person that its not appropritate handling of data and results are fabricated and we can´t do it. it comes out any way in the future. but this person said that funder needs results and we must show that we have been working successfully. this person didn´t understand that she/he was doing something wrong at all. for me it looked that she has done it for all career to plea…	no, i don´t think so. this person was protected by cheaf of lab. she was just eliminated from manager job for short time.	outcome was very bad. working environment was disturbed and hostile against me. in the end i left this lab as my health was really disturbed by that.	no i don´t think so.	should have left sooner to save my heath which is very bad now do to this experience
from a colleague	running multiple analyses and selectively reporting the significant ones	attempt to convince the colleague to report more transparently	colleague only; bad	one of the 2	no (no evidence)	unsure (I should check the pulication)	yes	at that stage (as a Ph.D. student vs. a professor, without any proof): no. If the same situation occurred now: yes.
Through colleagues of the person	Plagiarism (contributor from an outside country)	Investigated contributions to volumes co-edited by me	My co-author, the publisher, the researcher	Yes. A tough conversation, the person not admitting plagiarism	Yes, it was known to the person's faculty, and then to us. do not know more.	Handled well. Our publications luckily not directly affected.	The person lost some position	No.
my coauthors on a paper insisted that two others (who had not particcipated) in the study or writing the manuscript should be coauthors.	see above	Talked to my supervisor	Dr./professor.	no	no	they are listed as coauthors	no	I don't know
PhD student performing experiment with lagre methodological problems, but reporting the results to the PI eithout mentioning these conserns.		Discussed with the student. Informed PI/supervisor.	PhD student and professor	Yes.Explained to the student why the experiment was not valid, and therefore should not be reported (he did not listen). Then Informed the supervisor/PI about the problem. She did not confront the student, but asked for an extra replicate.	No	Data not piblished (yet). Frustrated that the student was not confronted.	No	No
As member of editorial board	Plagiat	Took contact with the author - withdrew the publication	The author and the plagiarized author	Yes- discussion between the 3 parts - the one who made the plagiat apologized	Yes- to respective faculties and head of departments	Withdrawal of the publication with announcement	Yes	No
Reported by lecturer	Plagiarism by a Master student	refer to the appropriate board of examiners			student was excluded from the examination and banned for some time			No
weekly workdiscussion	leaving out data that did not match the hypothesis	I told the person that it was unethical to not report the data, that at the very least the data should be reported in the supplement of a paper	The PhD student and the Professor, who both felt the data should be left out. They understood my point.	Yes, see above: I talked with both the PhD student and the Professor	There was no need to resolve it, since I brought it on the table internally.	The paper is still being written, so I need to check how it will be processed.	Yes	No
discussions with colleagues	(1) prof wants to omit findings that are not favorable for his profession (2) junior is not aware of why report non stat. sign associations	(1) published elsewhere without that prof (2) explained why it is important to report all	(1) very risky to criticize this prof, tried via other co-authors, who did not care (same profession) (2) talked to the junior	see above	see above	see above	yes	no, except for having moved away from that prof earlier
I was asked to read a draft text which I discovered was plagarized	Plagarism of an article draft	I informed the head of the PHD program that the PhD student was enrolled in	See above answer. Head of program	Yes. The student was devistated and I think the PhD program leader did not handle the issue well enough.	It was reported also to the Faculty Dean	Á report was written and put into the candidates file	I think the student is certainly more careful, but it has affected her own progress and in some ways her own confidence in her abilities	I think it could have been taken up more at a lower level.
Thesis defence committee	Extensive plagiarism	Reported to supervisor (other university)	Direct colleagues	No	Yes. To (other university) integrity body. They talked to candidate & supervisor; I received minutes.	The integrity committee decided that it was just about inaccuracies and omissions; they did not actually read the draft thesis but relied on the PhD candidate's statements. Handling was below any standard of effective inquiry.	In the end, the supervisor did decide to reject the thesis (after I showed him that even his own work had been quoted extensively without reference).	No
As editor of a journal	Several cases of self-plagiarism, but of a fairly innocent kind (paragraphs about methods)	Pointed it out to the authors	Editorial assistants. Was fine.	Yes. They did not know this kind of self-plagiarism is a problem and solved the issue.	It was noted in our database with author info.	Problematic paragraphs were reworded.	They won't do it again.	No.
Through a colleague who sent me the version that was to be published	A co-author kicked decided unilaterally to remove me as an author and submitted the article without my name on it	Contacted the journal where the article was going to be published	manager of the research institute. Disappointed and upset	I sent her an email with my complaints before I complained with the journal editor. But she never answered my email.	Yes, to the journal editor.	I asked for a footnote in which my contribution was acknowledged. This footnote was published.	No, the person just keeps on doing these crazy things because she does not agree that it is wrong.	I could have reported her at a higher level but I felt it wasn't worth it.
Being editor im chief of some journals I see many cases of misconduct every year. Usually through readers of the journal that recognize e.g. plagiarism or redundant publication	Plagiarism	Write letter yo author to ask for explanation deni	Denial of authors no answer from institute involved	Per email discussion	Decision to retract paper.	Very little support from umiversities involved.	No	No
manager	authorship	was asked to serve on a committee	all parties, professionally handled	yes, professionally	yes, management	there was misunderstanding & miscommunication but no misconduct	no	should have been handled less formal, and hence faster
The famous [XXX] affair in physics: I was involved as referee of the last paper that he submitted to [XXX] that never got published since the scam became clear ...	Fabricating spectacular data	Others were responsible for uncovering the scam.	Like everybody else, completely taken by surprise. It was like 911: nobody was prepared for such a thing to happen in physics.	I was involved as councillor of some of the main victims (like his chief [XXX])	This was of course a premier league affair, actually badly interpreted by the media.	This case just proved that misconduct does not work in physics. My strong opinion: don't bother physicists and mathematicians with the kind of distrust that maybe necessary in other branches of science.	The self-correction mechanisms worked impeccably. However, the undesired side effect is the growth of then accountability industry that is of physics a waist of tax payer money.	Yes: instead of blaming the system, it should have been much stronger emphasised that Schoen constructed a brilliant scam that was nevertheless in no time figured out.
By reading a colleagues published article.	A colleague's publsihed article reproduced the argument and references of one of my previous conference contributions, which had been made available online.	Notified my superior.	A professor. I did not feel like I was being taken seriously.	No.	No.	There were no consequences. I have since been more guarded when it comes to sharing early research results e.g. through online repositories.	No, other than that I no longer share my insights freely.	Yes: do not communicate unpublished research findings at large, US-based research conferences, and most importantly do not share early article drafts, even when prompted to do so by the event organizers.
As a PhD student I tried to reproduce published results of my supervisor	Simulation results were 'pushed' in a desired direction	I talked with my supervisors and wrote up the correct results	head of the group	yes, this was difficult	No, the head of the group was rather intimidating	I was allowed to write a paper discussing the correct results (co-authored by the original authors), but it was not made explicit that the original results were wrong.	No - the original papers are still cited quite often.	Yes - but as a PhD student this was rather difficult. And it would still be at this time.
a collegue told me (but most of it was public knowledge by then)	PI was using money from his group at one university to fund research at his other group at another university	nothing, it was already known	just that collegue	no	yes, don't know	Not sure what happened. PI was punished somehow	don't know	NA
via colleagues	false published dataset was not rectified	told the author to rectify the article	colleague; oke	yes, just mentioned that it would be unethical not to rectify	probably not	negative; disappointed	yes, this will not happen a second time	mention it for a second time and ask about the consequences
By a book that was published.	A colleague in my department published a book without my 7 contributions. He praised the contributions before we became involved in a severe conflict.	I talked to one of the directors of the two institutes I am working in.	A full professor. He is an understanding man, good listener. However, I have come to realize more and more that my colleague is protected by some within the faculty.	Not after the publication. We are not on speaking terms and it would not bring me anywhere.	NO, not as far as I know. It has remained within the faculty as far as I know.	Nothing. It was not handled well in my opinion.	NO	Yes, next time I will go to the Academic Integrity contact person right away.
via a colleague	plagiarism	inform my superiors	superiors, professors, and one colleague	no	yes	the study was rejected	yes	no
by accident	multiplication factor supposed to be a results inserted as a macro	Blush	family and friends	NO	NO	n.a.	n.a.	NO
colleague	authorship claim	gave advice to colleague to claim authorship	only my involved colleague	yes	yes, to project managers and department managers	No authorship was granted to my collegue	no	no
Through my own research	Claiming certain information was not available, though this information was in fact available. The claimant must have known this, because I could I found a record of him accessing this information	nothing	noone	no	no	The person in question had not published the paper in which he made his claim and did no longer plan to publish it either. I was an MA student back then and did not feel like I should get in trouble by pointing out seemingly inconsequential misconduct.	nothing changed	I don't know
Reading a first draft of a MSc thesis.	Plagiarism of a minor part of the introduction.	Reported it to the direct supervisor.	The direct supervisor. Easy chat to have.	Not necessary.	As the plagiarism was a minor part of the non-scientific part of the introduction the case was discussed with the student directly.	The student had to write a new introduction. Given the situation I think it was handled correctly and efficiently.	The student was clearly made more aware of the plagiarism question	No
Unexpectedly flawless English in a draft research report	Plagiarism in an internal report for a research project.	Checked to make absolutely sure, then reported to professor.	Prof (head of team). I was outraged that my colleague betrayed my trust by reporting plagiarised text to me. (Indirectly putting me at risk too, if I had used his report in the overall report.)	No, I was too angry and thought it would be better to keep distance.	It was reported to the department head of the the person who committed plagiarism.	The department head covered the person who plagiarised. "He had a rough time." He was told to be more careful next time and I was told the case was not serious enough because the work had not been published. (Should I have let it pass and wait to ring the alarm AFTER it was published? What nonsense.)	I doubt it. The plagiariser still works at the same department, last I checked.	Not sure. Maybe I would have reported it elsewhere.
researcher happily telling me by email he had submitted a paper which I and he knew to contain major flaws	PhD student tried to publish a paper that contained severe mathematical errors, which he knew when he tried to publish	Ask him to retract; when he didn't do that, I wrote to the conference and retracted the paper myself (he put me as a coauthor so I could do that!)	direct boss; manager personnel dept	yes, tried to explain that this is unacceptable behavior. He didn't understand	yes, reported to our director and head personel dept.	the person lost his job in the end (but this was by no means the only reason; it was 'the last straw')	I am less naive about other people; I don't think our organization has changed	no
i worked with this professor as a post-doc and i checked the internet and found my articles on his "output lists" of grants without ever having worked on these grants.	putting the same articles as output on several, different grants. even articles that i publised as a post-doc in a different university ended up at this grant-evaluation, whereas i hadn't written them during my time at that university. And without my knowledge, by the way. I accidentally found out.	i confronted the prof but he said that these grants were finished so "in the past" and the list of articles could not be changed anymore.	other colleagues in the department.	not really. he argued that he had paid me so that all papers that were published in those years were "his". But he just copy-pasted them from my online CV because these papers were accepted before I started working with him! i think he wasn't aware that the grant office would put his reports online?	no, i wasn't directly working with him anymore when i found out and i didn't know what to do. i actually found it strange that the grant officer had not noticed because some grants were from the same agency! and my articles were on different age groups than were targeted in the grant so they didn't even "fit" or contribute to the grant! but the list appeared much longer so i guess no one has read…	very disappointed.	no.	i don't know. i wish i had never "connected" my name to his work / line of reasoning, because I don't agree with his work ethics and it makes me angry that he is in the centre of some public debate with only telling people what they like to hear instead of basing his "knowledge" on real research.
read the article	article published twice - self-plagiarism	spoke to head of dept and full prof. board	see above	no	no	still going on...	I do not expect anything will happen	I would have fired that person
form th PhD thesis	self-plagiarism	reported to managers	vice dean of research of the deprtment	no	as far as I know no	it was promised to improve training in plagiarism	not yet	no
Direct experience	Undeserved coauthorship	Try to convince that coauthorship didn't make any sense	Other couathors. Frustration.	Yes I was able. They told it was not a problem.	No report to academic authority.	The undeserved author has been added to the list of authors.		No, I did all I could do.
2015	A colleague working in an other research institution placed in the same town of my University hacked a PC and robbed the personal research data to a researcher I know very well. The robbed person (who is very good in informatics) discovered the robbery. Meanwhile, the robber published (and altered) the results of a research and excluded the robbed person (who was the main author of the research) …	I tried to understand what I could do as an informed person and I tried to understand the situation.	I spoke with many people including research integrity responsible from my University, but since the case was happened outside our institution I had no possibility to do anything apart from giving my personal and moral support the robbed person.	I spoke with both, the robbed and the thief. The robbed was very depressed she had a newborn baby and she spent a very difficult period as a mother and as a person. The thief was a person with no moral integrity and solid political support.	The thief was reported to the police. The director of the institution was informed.	The police was not able to deal with the informatic robbery because they have no experts in the field and the accusation was dropped. The research institution fearing the scandal, looked the other way. As a final result, the robber now permanently works in the research institution and the robbed person has not her contract renewed. The moral of the story is if you are politically protected, nobod…	No. I it is going to happen to me again, I will tell to the robbed person let i go, there is nothing you can do.	I could not do anything different. I tried my best but I don't believe that research integrity stands a chance if there are political interests.
I was informed as a top level manager	One of the scientists in a research institute of the organisation I was leading was co-author of a paper with fabricated data	The leading author (and supervisor of the student who had fabricated a plot) was not employed by our organisation, so we had the other university take the lead in handling the case	We discussed it in our board and made a communication plan.	Yes, the person involved was very open about it, and actually lectured on his expericence	It was reported all the way up to the highest level of the organisation.	It was handled properly, and was used as an example in the organisation	Yes bigger awareness of all the pitfalls and the strange role of the journals	not on our side.
assessment of dissertation from a foreign university		reported plagiarism		no	reported in my review to the supervisor and the academic department	I do not know	the work was rewritten to some extent	no
during proces of publication	undeserved authorship and vice versa	nothing	nothing	no	no
I was excluded as a coauthor and when I read the article I found hints of misconduct	selective data excluded without an explanation	discuss it with the former co-authors	my research boss, colleagues	Yes, but most of the discussion was on my exclusion, not in the selective exclusion of data	not yet. the paper has been published meanwhile	colleagues were not very interested in discussing this	nothing	I will be more quick, I'm still procrastinating on how to report this.
a reviewer flagged up some inconsistencies	falsified data	asked others for advice on what I as the juniormost member of the project should do	In order: some close friends and my therapist, the head of my institute to officially report it, and two colleagues who were using the data in a different project (few details, just to give them a heads-up).	The head of my institute was extremely professional about it.	I reported the case to the head of my institute and turned over what documentation I had; I did so to protect myself, to make it clear that I wasn't involved the data fabrication.	To the best of my knowledge, nothing happened.	More people know that this particular person is shady, so that's a good thing?	Told fewer friends. I kind of freaked out, since I was a PhD student at the time and knew nothing about the norms of academia, but I should have been more discrete/professional.
Text matching report on postgrad research student's thesis	Text matching indicated poor paraphrasing or plagiarism of the interpretations of other researchers	Spoke to the supervisors and student.	As above.	Requested that the student rewrite the problematic paragraphs.	No. As it was a minor instance of poor academic practice (within a 80,000 word thesis), I decided not to take it further.	The paragraphs were re-written and the thesis was re-submitted	Yes, as above.	No.
identification of plagiarism through journal editorial role	plagiarism identified through identification software	notified the journal manager and the editors in chief	journal manager, editors in chief; I have experienced a similar situation previously and as with the first time found it quite shocking.	No	Yes, to journal manager and editors in chief. In previous cases the institution has been notified. In this case the decision was made by Editors in Chief to reject paper and point to literature on ethical reporting	I would have been in favour of notifying the individual's institution but understand why this was not done.	Don't know	No
As editor of a scientific journal	results published were recognised as a copy from another group's work	started an investigation	Publisher, University Deans, authors	via email	Reported to ethics committees and Deans of Medical schools invovled	Everyone very defensive and protective, but also not fully and finally resolved.	Well it made me much more aware of documentation and statements that should accompany submissions and publishers have tightened up since then
peer reviewers of our submitted manuscript	obvious deletion of solvent peaks fron a NMR spectrum	we plead guilty and resynthesised most of the compounds presented in the paper	group leader and co-authors, we felt stupified	yes, it was an open discussion and the author who misconducted confessed it	it was reported to the institute managers	we confessed, remade the compounds and the reviewers accepted it, acknowlegded it was a minor misconduct and the paper was accepted for publication	yes, we check data more thorough and pressed the students to not do such stupid things anymore	remember young group members of the ethical rules
Word of mouth	Falsification of research data	Read the publicly available reports	N/A	No	Yes.	Eventually institutional review and legal sanction.	Individual was fired	No
Word of mouth	Sorry, I do not wish to answer	Sorry, I do not wish to answer	Sorry, I do not wish to answer	Sorry, I do not wish to answer	Yes	Sorry, I do not wish to answer	Yes	No
through a colleague	plagiarism by a student in thesis	requested and supported dialogue with student	colleagues	no	no	intense dialogue with student involved. Satisfactory outcome	yes. student in question is better aware of research ethics	no.
I saw that a major author (MA student) was not credited in a published article	As above	talked to a few colleagues about it	ass. profs., felt ok	Hinted at it. Using situations to generally point out that one has to inlude all contributing authors	No. Decision made because I have close bonds to the person	Hope and believe my indirect comments to some extent have sunken in	See answer above	No
word of mouth	fabrication of data	it had already been dealt with	n/a	no	yes	the pdra in question was fired	yes	no
	The researcher tries to shupport the alternative hypothesis	Reading the text and discuss it with the researcher		No, not directly	No		Yes, the researcher asked to be checked	Yes, commented in advanced
Supervisor asked me to provide a specific model that we know is incorrect	Incorrect model added to presentation	Told my supervisor that we have a better one	Professor	Yes, it was the professor	Not reported	Explanation I got was that the correct model was too complicated for the audience and the incorrect one was easier to understand (but wrong)	No	No, got to pay the bills
I extract a lot of data from published studies as part of being a Cochrane author and editor and a systematic review author for non-Cochrane reviews including in my present job. I have seen a LOT of 'salami slicing' of results, definite alteration of outcomes and analyses to favour an intervention and in one case the entire fabrication of an RCT in India that definitely never happened.	See above.	extracting data from published papers	I discussed it with Cochrane coauthors, Cochrane journal editors and one non Cochrane systematic review author who is my line manager (Research Fellow)	NO - I am not talking about misconduct at my institution but at places related to where particular randomized controlled trials either took place or were claimed to take place	Interestingly, in Cochrane, we 'name and shame' (expose misleading reports). OUTSIDE Cochrane, academics appear HORRIFIED at the idea of exposing clear flaws/obvious misconduct in published trials.	In Cochrane all is open. In 'ordinary' academia I think people are reticent to comment in print even that 'anomalies' have occured	I think Cochrane manifestly has had journal articles retracted, and have seen this happen.	I wish university staff would have the courage that Cochrane does
from colleagues	pressure to include an author to paper	reported it to my supervisors	friends, felt annoyed	no	yes	still not resolved	no	no
I read the paper online on WoS.	I was omitted from the list of authors although I had uploaded the paper as an author.	I talked to the person (PhD student) who did the correction.	I talked to his supervisor (professor). This was not the first time to omit me from the authors' list although I had contributed significantly then and previously.	I was able to talk to them, however without any results.	The instance was not reported to maintain the reputation of the faculty. The decision was made solely by the professor involved.	My authorship was not restored. Although it was unfair, time heals all wounds.	The cooperation with the whole institution ceased. I warned my colleagues as well.	More frequent interaction with all coauthors. People are still different some ethical issues cannot be foreseen.
I was local editor of a journal issue and the main editors found plagiarism in one article that was submitted to the issue	I was local editor of a journal issue and the main editors found plagiarism in one article that was submitted to the issue	discussed with my manager	discussed with my manager, felt disappointed	I sent them a direct e-mail, did not get any answer	I reported it to my manager	the article was rejected, I do not know if there were other consequences	probably they learned and will not try it again	we should get some plagiarism detection software
When doing a review for a scientific journal	The paper I reviewed plagarized one of my own papers	Report to the editor	Editor, collegues. I was really surprised, since the plagarism was extremely obvious and the number of people working on this topic is very small. Still don't understand how these authors thought they could get away with it unnoticed.	No, the review was double blind	To the editor, by me. Don't know what happened after that.	Don't know	Don't know	No
just reviewing grant applications and grant reports in high-level committees outside my own institution	various: plagiarism, including selfplagiarism, knowingly ignoring others work, manipulaiting with statistics etc	making noise in panel(s)	peers, yet I felt a bit uncomfortabel	no	panel chair(s) to manager(s) of institutions	first - thorough panel discussion and	yes	no
Overinterpretation of outcomes in a presentation.	Overinterpretation of the outcomes	Discussed it with my supervisor and expressed my concerns	Professor. Relieved.	Personally	Do not know	I feel supported by my supervisor and he is aware of my concerns	Yes	No
through conversation with the researcher about their results and then reading different results reported in publications	deliberate exclusion of outliers, falsified information about the data sampling, reverse engineering requirement analysis by end users after implementing a system to justify the need for the system	inform my supervisor	supervisor - felt uncomfortable	no	no	it was not handled by any authority, and I felt bad about the unethical research work presented later at conferences	no	I could not do anything differently
Through a college	Not adding a coauthor as such by request of the supervisor	Nothing, it's not my battle to fight	With the person who will be first author. It's frustrating	Only with that college; we both agreed that another person should be listed as author of the article (since he was the one who made the first drafts it).	It was not reported	No outcome. The person does not know he will not be an author on the article and that the article is being published
through colleague	supervisor (later: former supervisor) using my research data without any form of acknowledging my input	confront supervisor who denied it but later used my research data in her own publication	my immediate superior; her immediate superior (supervisor worked at different university)	yes; supervisor refused to continue supervision (but years later tried to have me accused of plagiarism )	I don't know, I was too junior at the time and supervisor was at different university; she left that university shortly after	at the time I was relieved I could find other supervisor elsewhere; later when I submitted an article to a journal, she as board member accused me of plagiarism. Her fellow board members and external reviewer examined the case and formally rejected her claims. I have not heard from her since	no	maybe filed an official complaint; but I only knew my supervisor at that other unviersity
peer review	plagiarism	a number of years ago	department manager	no	no	impunity, anything goes	no	report to higher authorities
Saw it myself.	Undeserved authorship (as constant practice)	Nothing	I can't	No	No, I can't because of hierarchy. It is a superior and denouncing could have a negative impact on my job.	No outcome	no	Maybe if there was a way of 100% anonynoums whistle blowing
case became public	falsified data	discussed with colleagues;	colleagues; was very surprised and disappointed	no	yes	person involved left the institute	not in terms of institutional policy	consider internal peer-review process
1. I was involved; 2. colleague discussed it	1. list of authors including persons with no contribution; 2. method/ research results embellished	discussed it with 1. superior and 2. colleagues in trying to find an ethical alternative	1. with my superior; 2. with the colleague involved	1. my superior offered no help and had no willingness to find an ethical alternative; 2. the colleague involved was frustrated due to their superior not only pressuring them to engage in unethical behavior but also denying it being unethical	I reported my being pressured into unethical behavior to a relevant university body due to constant harassment, insults and bullying from my superior	There was no disciplinary action taken against my superior	No	No, I believe it is an institutional problem, rather than a personal one
being involved (pressure from my supervisor)	p-hacking	try to have a discussion several times, try to involve colleagues in the discussion	colleagues were supportive, several more senior researchers discarded me and told me to listen since I have "no experience"	there was alot of illogical arguments in support of p-hacking, and a lot of discarding me and my ideas because I have "insufficient experience"	I did not report this explicit situation. I have however gone to the ombudsperson for similar situations (p-hacking, unauthorized authorship, ...) and was again discarded as being the junior one with no experience	I felt very bad and conflicted. I was discarded because of being a junior reseearcher	no	there doesn't seem to be a point to reporting things, espcially not when you're a junior researchers since you are just discarded
One colleague has to do it, he talked to me.	Wild and unjustified analses until there is a significant result.	Nothing, felt bad, talked about it with my colleague.	Colleagues.	Yes, we often complain about that.	No... since it's not actually forbidden, but still unethical research practice.	No outcome.	...	no.
whistleblowing	data fabrication and incorrect RCT results	contact the dean and the accused colleagues	dean, whistleblowers, accused projectleader and PhD, misconduct investigators	yes, communication was problematic because they denied	yes, as the head of the department I reported this to the dean	an internal misconduct investigator was appointed; in my opinion this investigation was not thorough enough and the committee was instructed to report to the dean only, who decided that it should not kept internal	the results in the submitted publication were changed; the whistleblower was very disappointed that there were no sanctions for the projectleader	yes, I should have been more persistent in asking for transparency of the results of the misconduct investigation
via email	junior colleague claiming a discovery as their own (when it had been published in my name before they joined the research project... cut and dried!)	told HR and my head of department, and the collaborator who had published the original idea with me	HR, head of department, collaborator. Felt very anxious and stressed (a lot of sleepless nights)	formal misconduct hearings	yes, to HR, all minuted. I wanted a paper trail.	junior colleague handed in their notice and left the university. I wish they had been able to retract - I think they still think it was their idea, despite all the evidence to the contrary	They lost considerable credibility in the scholarly community more widely	Sadly, I'd have kept them isolated from the research process of the rest of our group, in order to protect the rest of us. Or not appointed them in the first place.
PI	The first author of a paper I was on was accused of plagarism - multiple sentences appeared to come from other papers	checked for myself	Professors, PI, managers. Had formal interviews to discuss my knowledge of the situation before it was identified (none)	Briefly. I believed them when they said it was unintentional	yes, journal reported to PI who reported to the university who instigated a formal investigation	The person in question was "acquitted" and it was considered not serious, told it should never have gone as far as it did. She left the department as she felt could no longer work with PI	More wary of reporting things - the entire investigation was overkill for the situation and the colleague accused of plagarism was put under an enormous amount of stress with no support from the department or union. She was treated as guilty from the outset which was not fair and had the potential to ruin her career as others distanced themselves as far as possible and refused support	no
At the time	I was working with a more senior professor to promote findings of some research through a prestigious impact/ knowledge mobilisation event which was presenting the 'best evidence to inform practice'. The prof wanted to promote a tool we had developed as having a positive impact. Myself and the wider research team had concerns that we had no evidence of the tool's efficacy and in fact the small fe…	Withdrew from the teleconference and the event. The professor asked me to lie to the event sponsor and say I had some kind of childcare emergency but I did not do this. I also did not tell the sponsor our concerns, partly because I don't think the sponsor wanted to hear them, I think they wanted findings that supported a particular message.	Immediate colleagues, an 'appropriate workplace behaviour' advisor and a University counsellor. I was very upset at the time and I'm still dealing with the emotion impact now 6 months later.	I have had a short conversation - the professor asked me to get involved in a similar activity and I said I wasn't prepared to work with him on something similar again because of what happened last time. He was quite surprised and treats the whole thing like I'm making a fuss over nothing. This is part of a wider pattern of behaviour which is exploitative and sometimes nasty and has been ongoing …	I discussed with both the 'appropriate workplace behaviour' advisor and a University counsellor. The 'appropriate workplace behaviour' advisor wanted to do some kind of intervention through HR, more about the impact on me that about the misrepresentation of findings. I did not want to take this further as in my experience the junior whistle blower will be dumped on the University and the professo…	I'm getting over it. I think it's led to a rise in aggressive behaviour towards me from the Professor because he's no longer sure of me.	Nope	I don't know. If I'd thought the sponsor would have been receptive to our concerns about the efficacy of the tool, I would have made sure she heard the concerns. The truth is no one wanted to hear them - the sponsor wants to be able to say use these tools & this will work, the professor and the University wants out tool to be cited by prestigious group so that both can claim impact.
plotting data	Avoiding outliers without justification	stopped working with colleague			no
In a manuscript I reviewed for a journal	The manuscript reported the work of one of my ex-students, who had done the work with me. The author had not been involved with the student or project. It was a small Masters project and was not publishable.	Informed the journal and Head of Dept where the manuscript was submitted from	My student and the Head of Dept where the manuscript was submitted from	The author was asked to apologise to me. Much embarrassment all round. I also pointed out that if she had asked me I would have been able to tell her why the paper should not be published.	Yes. I reported it to journal and Head of Dept. Decision was made for several reasons: a) on principle, b) poor role model for junior staff, c) I had existing concerns about the author and d) the student had felt predated on by the author, but felt too vulnerable do anything about it.	Author apologised and Head of Dept knew about it. Relationship subsequently broke down between the Head of Dept and author.	Author would think twice about doing it again.	Probably not, though I have persistent concerns about the author
Was directly involved	Unable to publish undesireable outcomes in commissioned research by an industry partner	Clarified contractual agreements	Professors; felt supported	Somewhat; stated it was not contracted	Not reported any further	Will ensure contracts reflect ability to publish in future	My mind and desire to collaborate with industry	Gotten contractural consent beforehand
I was the victim	a project initiated by myself and my co-worker was 'stolen' agressively by project collaborators after a while. Microscopic scientific photographs made by us were published without our consent. Access to certain resources were blocked.	I talked to the dean of our faculty, he mediated and in a later phase, sent me to the ethical committee	Dean, ethical committee. I felt somewhat supported but disappointed how little consequences there were for the aggressive party. His aggressive conduct was never discussed or disapproved of, but rather accepted as 'well that can happen in a high pressure environment like ours'	Yes, but it was not pleasant. The main aggressor is a big shot with lots of money in his name.	yes, to the ethical commitee. The decision was to mediate as legally the photographs were the universities . It did not help much... in the end it felt that the misconduct was awarded.	There was no real outcome. Our names were acknowledged for the photographs, that is all. I felt okay that I tried to fight for my right - I am sure I am not the first victim of this person - , I felt disappointed that no real discussion about the misconduct and agression was held. It was treated as a purely legal case.	nope. nothing changed.	Yes, I would have sent the person to an obligatory course about the consequences of his behaviour ( like you send drunk drivers to courses). Maybe it does not help, but for sure he would also have seen it as a punishment.
emails from colleagues abroad	A social science researcher publicly praising a government for their human rights position even though teh government has a very bad human rights reckord.	talk with colleagues and board members to address this	see above	No. I was adviced not to talk about this.	Yes, to the board.	I was adviced not to address this and the case was never discussed.	No.	No.
when the involved researcher threatened to uphold the publication	claiming of authorship by a full professor after frustrating the writing process for months and not having written a single word	Talk to another senior researcher and the department manager	Other Phd-students, a senior colleague and my department manager	The full professor was difficult to approach. I felt supported by others involved	To the department manager	The (one-sided) solution was to acknowledge the intellectual contributions of the full professor in designing the survey by referring to a conference paper in the paper. The paper was published and the full professor did not take any further actions	Not really, apart from that we could proceed. In fact, this full professor later became chair of the ethics commission of his university	I would have proposed our solution much earlier
Via a co-worker	A colleague (we share the same office) wrote a publication with some of my ideas in it without including me as co-author	I notified my supervisor and co-supervisor	Supervisor and co-supervisor. Latter didn't take me seriously and told me that this should not happen again. Supervisor asked my colleague whether it was true.	It was very difficult to talk about the situation	The instance was not reported. I had to deal with the fact that the publication was published. I told them that if this ever happens again I will make a formal complaint.	My complaint was not taken seriously. I felt very bad/helpless about the situation.	No	I should have gone to the Dean; read more about possible procedures
To do my research, I need data from archeological excavations which are still not published...	Withholding of data	I can do nothing about it	Prof.abroad doing similar research. Helpless	No, because of hierarchy and other institutions	no, no idea were I can report this	/	/	/
by accident	I used a registration devise where a macro givin data was installed	nothing	people not related, scandal too big for me	no	no	n.a.	n.a.	no
reviewed student data	samples were tampered with - but problems discovered before publication	met with all parties involved	group leader. it was treated very seriously	yes, and it was resolved	it stayed in the department	no punishment, just a warning	yes, violated the trust in the group, had to reassign advisor	no
it was brought to my attention by a group of colleagues	plagiarism; copying several paragraphs from some else's work without reference to that work	I talked to the parties involved and then decided to bring this case to the attention of the Committee fro Ethical Integrity	colleagues talked to me as the Academic Director	yes, the management team talked to the whistleblowers and the colleague being accused	yes	report was sent to the Committee for Ethical Integrity	yes	no
Undeserved authorship within one of my articles	Authors wanted to be included in writing my article, that did not take part in the writing at all	Two months ago	Colleague/supervisor, I felt OK (she listened)	Not really, the authors wanted to be included anyway	Talked about it with my supervisor and professor, prof mentioned I should still include the other authors as to do them a favor and so that we can be included as authors as well when the other authors write something	Authors were included, I don't the way it was handled was completely correct	No	I am not sure
by the publication	changing the sequence of authors in the reference list, so that he was first author which was in reality not the case	drew people's attention to it	colleagues		in the international community	was OK, nobody took it seriously	yes	no
saw the publication with changed order of authors	suddenly changed order of authors	contacted corresponding author	corresponding author (prof), university committee for scientific integrity	no	yes	good and bad. Good hearing, but decision unbalanced. Confidentiality violated by management, mistreated and reporting to the committee publicly portrayed as misconduct	this may cost me my job	no
i noticed a publication of a colleague on which a major contributor was missing	see above	talked to the lead authors of the manuscript	talked to the lead authors of the manuscript, I felt bad as it was not a nice conversation	yes. they turned up at a time when there was no option for me to respond after they had their say (time was up, the person left for 2 months)	I did report to their direct supervisor, who did not want to get involved	nothing happened. It was handled badly. if I ever catch this person again I will talk to the integrity officer first	no	yes, next time I will consult the integrity officer first.
In-house presentation	Methodological misconception, setup only delivers "useful" results but neglects factors that would change the findings fundamentally	Nothing. If I said sth., I'd be disadvantaged in all respects of my work. Office politics.	N/A	Are you kidding?		Promotion, Public attention, mentions on the university's website, ...		No.
while reviewing a manuscript	plagiarism	reported to the editor of the journal	department manager, I felt it was the right thing to do	no. this went via the journal/editor	the plagiarism has been reported to the institution of the authors	don't know	don't know	no
I was consulted by a PhD student who disagreed with his supervisor on the interpretation and presentation of results	The PhD student was bullied and threatened not to follow up his alternative interpretation of the data, the student was told that the could not finish his PhD	I discussed the desired and the alternative interpretation of the data with the student, I read along with his paper/chapter ( in which I was not a co-author)	I contacted his promotor and the integrity officer	yes, I had some meetings. I primarily kept in touch with the student who confided me in the matter.	yes, to the university ethics board	it was dealt with as an employment conflict between supervisor and student, the scientific disagreement that started it all was not investigated	the interaction between supervisor and student was put under scrutiny of the director, who ensured that the PhD project was completed	Next time I would try to stay under the radar and try to have it escalate faster. Although I was not involved in the research project, manuscript or assessment of the misconduct, I was damaged by the suggestions of the supervisor that I had set the PhD student up against him.
From a peer-reviewer of an article I was editing		Discussed the issue with the editorial board		The editor in chief did it on my behalf	Yes, it was reported to the supervisor of the author of the plagiarised article	The article was rejected. The supervisor defended the author of the article denying the charge of plagiarism (which was apparent)	At least the issue was raised and the article was rejected.	No
Reviewers flagged the problem during peer review	Fabricated data	Asked advice from those around me, reported it to the head of the institute	A friend's supervisor, an official departmental 'mentor', then the head of my institute. Head of institute heard my concerns and made me feel validated; the more junior people were a bit confused why I was addressing them rather than someone more senior. (At time I felt I was asking for advice, since I was just a grad student at the time; in retrospect I should have been more discreet.)	I probably should have, but I was too frightened to do so.	I reported it to the head of the institute after receiving advice to do so by a number of peers/mentors.	No outcome, to the best of my knowledge, but at least it was out of my hands. (And if this ever comes back to bite me, I can document that I officially reported the issue.)	Nope.	I asked a lot of advice from friends/peers, which in retrospect could be seen as me spreading gossip, which I really shouldn't have done.

## Sheet: Explanations
45=Where do you get your research funding? (several answers possible)

## Sheet: Quest Summary
Quest title	Printeger survey
Start date	2017-05-26 08:35:38
End date	2017-07-31 08:59:07
Unique respondents	1
E-mail invitations	0
E-mail responses	0
Total responses	1211
Response rate
Export date	2018-01-02 12:29:41
